# Supplementary material for: Prevalence of depressive symptoms among Chinese university students amid the COVID-19 pandemic: a systematic review and meta-analysis
Source: Epidemiol Psychiatr Sci. 2021 Mar 26;30:e31. doi: 10.1017/S2045796021000202 (PMC8047400; doi:10.1017/S2045796021000202)
Supplement: Supplementary file 1 [file epssup.zip]

Archive with 4 entries (4 files):
- S2045796021000202sup001.xlsx
- S2045796021000202sup002.xlsx
- S2045796021000202sup003.doc
- S2045796021000202sup004.docx
