# Supplementary material for: Prevalence of depressive symptoms among Chinese university students amid the COVID-19 pandemic: a systematic review and meta-analysis
Source: Epidemiol Psychiatr Sci. 2021 Mar 26;30:e31. doi: 10.1017/S2045796021000202 (PMC8047400; doi:10.1017/S2045796021000202)
Supplement: Supplementary file 1 [file epssup.zip › S2045796021000202sup001.xlsx]

## Sheet: Sheet1
		Details of the 72 excluded studies
NO.	First author	Title	Publication details	Reasons for exclusion
1	Shifa Jawahar Ali	Psychosocial impact of lockdown among students	European Journal of Molecular and Clinical Medicine.2020,07(01),686-696	19 with mixed samples, no separately results of chinese university students
2	Thelma Farasat Bashir	The Psychological Impact Analysis of Novel COVID-19 Pandemic in Health Sciences Students: A Global Survey	European journal of dentistry.2020,14(S01),S91-S96
3	Junfeng Du	Mental Health Burden in Different Professions During the Final Stage of the COVID-19 Lockdown in China: Cross-sectional Survey Study	Journal of medical Internet research.2020,22(12),e24240
4	Agnes Yuen-Kwan Lai	Mental Health Impacts of the COVID-19 Pandemic on International University Students, Related Stressors, and Coping Strategies	Frontiers in Psychiatry.2020,11,584240
5	Li Xin	Clinical analysis of suspected COVID-19 patients with anxiety and depression	Zhejiang Da Xue Xue Bao Yi Xue Ban.2020,49(2),203-208
6	Ling Zhang	Effects of Irritability of the Youth on Subjective Well-Being: Mediating Effect of Coping Styles	Iranian journal of public health.2020,49(10),1848-1856
7	Prerna Varma	Younger people are more vulnerable to stress, anxiety and depression during COVID-19 pandemic: A global cross-sectional survey	Progress in neuro-psychopharmacology & biological psychiatry.2020,109,110236
8	Cuiyan Wang	Immediate psychological responses and associated factors during the initial stage of the 2019 coronavirus disease (COVID-19) epidemic among the general population in China	International Journal of Environmental Research and Public Health.2020,17(5),1729
9	Ying Yang	Mental Health and Psychological Impact on Students with or without Hearing Loss during the Recurrence of the COVID-19 Pandemic in China	International Journal of Environmental Research and Public Health.2021,18(4),1421
10	Yue Zhu	The impact of social distancing during COVID-19: A conditional process model of negative emotions, alienation, affective disorders, and post-traumatic stress disorder	Journal of Affective Disorders.2021,281,131-137
11	Yuqing Zhao	Mental Health and Its Influencing Factors among Self-Isolating Ordinary Citizens during the Beginning Epidemic of COVID-19	Journal of Loss and Trauma.2020,25,580-593
12	Huanle Cai	Novel coronavirus pneumonia epidemic-related knowledge, behaviors and psychology status among college students and their family members and friends: an internet-based cross-sectional survey	Chinese Journal of Public Health.2020,36(02),152-155
13	Zemin Cai	Emotional response, cognitive change and behavioral coping among Chinese population during the COVID-19 outbreak	China Journal of Health Psychology.2020,28(11),1640-1646
14	李明津	新型冠状病毒疫情期间民众心理与行为状态调查研究	华南教育信息化研究经验交流会论文汇编（六）,2020,527-535
15	Xiaoyan Sheng	Psychological status and sleep quality of nursing interns during the outbreak of COVID-19	Journal of Southern Medical University.2020,40(3),346-350
16	Qin Wang	Psychological status and related factors in medical isolated persons during outbreak of COVID-19	Rehabilitation Medicine.2020,30(03),167-172
17	Jian Yu	Research on the mental health meatal health measurment and current situation of people under the COVID-19	Central China Normal University,2020,9-16
18	Xiaolin Zhu	Psychological status of school students and employees during the COVID-19 epidemic	Chinese Mental Health Journal.2020,(06),549-554
19	Yue Zhu	A Conditional Process Model of Public Negative Emotions and Mental Health Under the COVID-19:the Moderating Role of Interpersonal Alienation	Journal of southwest university (Natural science edition）.2020,42(5),1-10
20	杜凤英	疫情流行期间大学生应对方式及负面心理特征研究	文渊（中学版）.2020,(07),416-417	8 assessed depressive symptoms with unstandardized instruments
21	费白露	疫情下大学生心理状态调研及心理疏导策略分析	文存阅刊.2020,(24),15-16
22	Shixian Gu	Exploration and practice of clinical medical postgraduates management during the national prevention of COVID-19 spread	Chinese Journal of Medical Science Research Mana.2020,33(3),187-192
23	Bin Liu	Cognition,Attitude and Behavior for COVID-19 among Medical Students	Medical Education Research and Practice.2020,28(02),214-217
24	Haiya Sun	Investigation on cognition,psychology and behavior of COVID-19 among students in a Medical University	Journal of Jining Medical College.2020,43(2),137-140
25	Xuehui Zhang	A psychological behavioral survey among medical students during the outbreak of coronavirus disease 2019	Journal of Tropical Medicine.2020,20(05),567-580
26	Chunzhen Zhao	A survey &study on college students’ mental health state and the education countermeasures during the Novel Coronavirus Pneumonia	PSYCHOLOGIES.2020,15(08),1-3
72	Bo Chen	How have COVID-19 isolation policies affected young people’s mental health?	Frontiers in psychology.2020,11,1529
27	Hao Li	The Mediating Role of Internalized Stigma and Shame on the Relationship between COVID-19 Related Discrimination and Mental Health Outcomes among Back-to-School Students in Wuhan	International Journal of Environmental Research and Public Health.2020,17(24),9237	35 no prevalence of depressive symptoms reported
28	Hongyan Li	The Psychological Impacts of a COVID-19 Outbreak on College Students in China: A Longitudinal Study	International Journal of Environmental Research and Public Health.2020,17(11),3933
29	Jie Hou	COVID-19 Infection Risk and Depressive Symptoms Among Young Adults During Quarantine: The Moderating Role of Grit and Social Support	Frontiers in psychology.2021,11,577942
30	Li Lin	Longitudinal associations of meaning in life and psychosocial adjustment to the COVID-19 outbreak in China	British journal of health psychology.2020,10,1111
31	Xiaoshan Li	Relations of COVID-19-Related Stressors and Social Support With Chinese College Students' Psychological Response During the COVID-19 Pandemic	Frontiers in psychiatry.2020,11,551315
32	Lijun Zhuo	COVID-19-Related Intolerance of Uncertainty and Mental Health among Back-T o-School Students in Wuhan: The Moderation Effect of Social Support	International Journal of Environmental Research and Public Health.2021,18(3),981
33	Nan Zhao	Social Media Use and Mental Health during the COVID-19 Pandemic: Moderator Role of Disaster Stressor and Mediator Role of Negative Affect	Applied Psychology: Health and Well-Being.2020,12(4),1019-1038
34	Ruichen Jiang	Knowledge, Attitudes and Mental Health of University Students during the COVID-19 Pandemic in China	Children and youth services review.2020,119,105494
35	Wei Hong	Social Media Exposure and College Students’Mental Health During the Outbreak of COVID-19: The Mediating Role of Rumination and the Moderating Role of Mindfulness	Cyberpsychology, Behavior, and Social Networking.2020,Online ahead of print,DOI:10.1089/cyber.2020.0387
36	Fangfang Wen	Associations between insecurity and stress among Chinese university students: The mediating effects of hope and self-efficacy	Journal of Affective Disorders.2021,281,447-453
37	Wendy Wen Li	Novelty Seeking and Mental Health in Chinese University Students Before, During, and After the COVID-19 Pandemic Lockdown: A Longitudinal Study	Frontiers in psychology.2020,11,600739
38	Baojuan Ye	Epidemic Rumination and Resilience on College Students' Depressive Symptoms During the COVID-19 Pandemic: The Mediating Role of Fatigue	Frontiers in Public Health. 2020,8,560983
39	Deng Ao	Mental Health Status and Its Demographic Factors among Pre－service Teachers during the Epidemic of COVID － 19	POPULATION ＆ DEVELOPMENT.2020,26(05),122-128
40	边慧冕	新型冠状病毒肺炎疫情早期大学生情绪分析	中国学校卫生.2020,41(05),668-670
41	Xu Chen	Investigation on negative emotion of higher vocational students during the COVID-19——Take Zhongshan polytechnic as an example	PSYCHOLOGIES.2020，15(18),79-80
42	Huai Deng	Investigation and Analysis of Mental Health Status of Secondary Vocational Students During the COVID-19 Epidemic	Research on Vocational Education in Xi'an Vocational and Technical College.2020,13(04),26-30
43	Yuan Din	Study on negative emotions in medical students during COVID-19epidemic	Modern Medicine & Health.2020,36(19),3013-3014,3017
44	何红丽	新冠肺炎疫情期间高职和中职护生线上学习情况的对比研究	卫生职业教育.2020,38(24),106-107
45	Xinyi Hu	Effect of Stress Perception of COVID-19 and Psychological Flexibility on Depression in College Students: A Moderated Mediation Model	Chinese Journal of Clinical Psychology.2020.28(4),739-742
46	Ruichen Jiang	Mental health status and its influencing factors of college students in Anhui Province during the coronavirus disease 2019 pandemic	Journal of Environmental and Occupational Medicine.2020,37(09),867-871
47	Wenjiang Jin	Research on the Relationship between Employment Stress and Mental Health of College Students under the COVID-19 Epidemic：A Case Study of Six Universities in Wenzhou	China University Students Career Guide.2020,(17),59-64
48	Ke Li	Knowledge-Attitude-Practice and Psychological Status of Different People During the Coronavirus Disease 2019 Epidemic	China Pharmaceuticals.2020,29(9),49-52
49	李笑笑	新型冠状病毒肺炎疫情期间麻醉学规培研究生的心理调查	重庆医学.2020,49(S01),226-228
50	马荣	新冠肺炎疫情期间医学研究生心理健康状态及职业选择态度的调查	教师.2020,(17),111-112
51	宋守正	新冠肺炎流行期间护生心理健康状况调查分析	卫生职业教育.2020,38(24),153-155
52	Cuining Tang	Study on Psychological Stress Response and Intervention Mechanism of College Students under Epidemic Situation	Science & Technology Vision.2020,(32),22-24
53	Jiali Wang	A experimental study of the COVID-19 stressing on emotion adaptation among undergraduate students	Sichuan Mental Health.2020,33(5),391-397
54	Wei Wang	Impact of COVID-19 Epidemic on Medical Undergraduate Students' Career Outcome Expectation in a College in Jilin	Medicine and Society.2020,33(05),31-35
55	Yuyang Wang	Investigation on Knowledge，Attitude，Practice and Psychological Reaction of Corona Virus Disease 2019 Among Students of a College in Henan	Henan Medical Research.2020,29(28),5185-5189
56	Liwen Wei	Comparative study on mental health and coping styles of university students from different majors during the epidemic of COVID-19	China Journal of Health Psychology.2020,28(12),1838-1842
57	Pei Wu	Investigation on protective cognition and emotional response of college students during COVID-19 epidemic	China Journal of Health Psychology.2020,28(11),1661-1665
58	肖伟花	新型冠状病毒肺炎疫情期间267名护理实习生的心理健康状况调查及影响因素分析	中国高等医学教育,2020,(6),62-63
59	Xiaoming Yi	Influences of COVID-19 Epidemic Situation on the Mood and Learning/Research State of Junior College and University Students	Chinese Journal of Clinical Psychology.2020,(06),1254-1260
60	Qingyang Yu	Investigation on Mental Health and Behavioral Cognition of Medical Students during COVID-19 Pandemic	Hospital Management Forum.2020,37(11),68-71
61	Ping Zhu	Research on Psychological State of College Students and Countermeasures in Epidemic Disaster Prevention and Control	Journal of Chaohu College .2020,22(3),9-14,20
62	ShuangJiang Zhou	Sleep problems among Chinese adolescents and young adults during the coronavirus-2019 pandemic	Sleep medicine.2020,74:39-47	9 used duplicate data
63	ShunWei Liang	The psychological impact of the COVID-19 epidemic on Guangdong college students: the difference between seeking and not seeking psychological help	Frontiers in psychology.2020,11,2231
64	Wanjie Tang	The role of alexithymia in the mental health problems of home-quarantined university students during the COVID-19 pandemic in China	Personality and individual differences.2020,165,110131
65	Yuanyuan Li	Mental Health Among College Students During the COVID-19 Pandemic in China A 2-Wave Longitudinal Survey	Journal of Affective Disorders.2021,281,597-604
66	Gao Lan	Depression and anxiety symptoms and related factors during the COVID－19 epidemic in medical students	Chinese Mental Health Journal.2020,(10),878-882
67	刘俊	新冠肺炎疫情期间大学生心理问题调查思考	中国多媒体与网络教学学报(中旬刊).2020,(12),212-214
68	肖汉	武汉地区大学生“反复洗手”行为分析	北京医学.2020,42(07),676-679
69	Xinjie Yang	Psychological status and its relationship with social support in college students during COVID-19 epidemic	Journal of Psychiatry.2020,33(4),241-246
70	张小露	医学专业学生对新冠肺炎疫情的认知及职业认同感研究—基于内蒙古自治区两所医学院在校医学生的调查	内蒙古师范大学学报.2020,(4),53-57
71	Longfei Guo	Study on the Relationship between College Students' Intolerance of Uncertainty, Social Anxiety and Depression and Case Intervention	Yunnan Normal University.2020,20-31	1 didn’t collect data during COVID-19
