# Supplementary material for: Prevalence of depressive symptoms among Chinese university students amid the COVID-19 pandemic: a systematic review and meta-analysis
Source: Epidemiol Psychiatr Sci. 2021 Mar 26;30:e31. doi: 10.1017/S2045796021000202 (PMC8047400; doi:10.1017/S2045796021000202)
Supplement: Supplementary file 1 [file epssup.zip › S2045796021000202sup002.xlsx]

## Sheet: Sheet1
Hand-searched articles and reviews
No.	First author	Title	Publication details	type
1	Zhifeng Wang	A Review of Psychological Crisis and Intervention and Rescue Measures of COVID-19 Epidemic	Journal of Kashgar University.2020,41(06),75-103	Review
2	Yujian Liu	A review of research on children and adolescents' mental health in the COVID-19 epidemic	Chinese Journal of Special Education.2020,(12),89-96
3	Prateek Kumar Panda	Psychological and Behavioral Impact of Lockdown and Quarantine Measures for COVID-19 Pandemic on Children, Adolescents and Caregivers: A Systematic Review and Meta-Analysis	Journal of tropical pediatrics.2020,fmaa122
4	Jiaqi Xiong	Impact of COVID-19 pandemic on mental health in the general population: A systematic review	Journal of Affective Disorders.2020,277,55-64
5	Shaojuan Hu	Beneficial Effects of Exercise on Depression and Anxiety During the Covid-19 Pandemic: A Narrative Review	Frontiers in Psychiatry.2020,11,587557
6	Qian Hui Chew	Psychological and Coping Responses of Health Care Workers Toward Emerging Infectious Disease Outbreaks: A Rapid Review and Practical Implications for the COVID-19 Pandemic	The Journal of clinical psychiatry.2020,81(6),20r13450
7	Chongying Wang	The Impact of COVID-19 on Anxiety in Chinese University Students	Frontiers in Psychology. 2020,11,01168	Original articles
8	Wenjun Cao	The psychological impact of the COVID-19 epidemic on college students in China	Psychiatry Research. 2020,287,112934
9	Qiongni Chen	Mental health care for medical staff in China during the COVID-19 outbreak	Lancet Psychiatry. 2020,7(4),e15-e16
10	Huiyao Wang	The psychological distress and coping styles in the early stages of the 2019 coronavirus disease (COVID-19) epidemic in the general mainland Chinese population: A web-based survey	Plos One. 2020,15(5),e0233410
11	He Wang	Investigation of university students' mental health status during outbreak of COVID-19	Journal of North China University of Science and Technology.2020,22(6),478-481
12	Dongxue Wang	Investigation on the psychological distress and psychological help of home-based college students under the COVID-19 and analysis of psychological adjustment strategies	PSYCHOLOGIES.2020,15(17),37-39
13	Jie Jin	Countermeasures for College Students to Improve Mental Health under Influence of Novel Coronavirus Pandemic	Journal of Zhejiang International Maritime College.2020,16(2),37-40
14	Ye Lin	Impact of new crown pneumonia epidemic situation on mental health of college students and its adjustment measures	PSYCHOLOGIES.2020,15(07),1-4
15	Hang Wu	Prevention and control of new coronavirus pneumonia in postgraduates and countermeasures	China Medical Engineering.2020,28(2),30-32
16	Mengtin Zhong	Study on the psychological status of college students and its influencing factors during the epidemic period of COVID-19	Journal of Chengdu Medical College.2020,15(2),163-168
17	Zhengling Kuang	Investigation of knowledge cognition status and mentality status of college students in Wuhan on epidemic prevention of COVID⁃19	Journal of Tropical Medicine.2020,20(3),283-288
18	Ye Qi	Public practice，attitude and knowledge of coronavirus disease	Journal of Tropical Medicine.2020,20(2),145-149
19	Hui Wang	Psychological care in children and adolescents during the COVID-19 pandemic	Chinese Mental Health Journal.2020,34(3),269-270
20	Yang Li	Psychological crisis intervention focus and changes in working methods during the outbreak of COVID-19	Sichuan Mental Health.2020,33(1),1-4
21	Hua Wei	Impact of Epidemic of corona virus disease 2019 on Different Populations and Suggestions for Psychological Intervention	Journal of Pediatric Pharmacy.2020,26(4),6-7
